# Supplementary material for: Assessing factors that influence perceived burnout in postdoctoral fellows and identifying recommendations to support their well-being
Source: PLoS One. 2026 Mar 17;21(3):e0344974. doi: 10.1371/journal.pone.0344974 (PMC12994809; doi:10.1371/journal.pone.0344974)
Supplement: S4 File — (XLSX) [file pone.0344974.s005.xlsx]

## Sheet: Codebook Definitions
Name	Definition	Code name	Type	Definition	Decision rules
Wellbeing	Characterized as a state of being happy, healthy, and prosperous.	wellbeing_total hours per week	Inductive	Supervisor has reasonable expectations for hrs/wk worked (focus on cumulative hours/week or number of hours worked/week)
		wellbeing_publication/research productivity	Inductive	Supervisor has reasonable expectations for publication and results productivity
		wellbeing_workload from projects	inductive	Supervisor has reasonable expectations for overall workload like number of current projects
		wellbeing_flexible schedule	Inductive	Supervisor is flexible about what TIME OF DAY/which days of week that work is completed or meetings are held, and whether work is in person or at home, not about amount of hours/wk worked
		wellbeing_promoting days off	Inductive	Supervisor is supportive of the postdoc taking days off from work
		wellbeing_flexibile deadline	Inductive	Supervisor is willing to extend deadlines on deliverable if requested by postdoc
		wellbeing_peer network	Inductive	Postdoc is able to network with peers, learning more about their area of research
		wellbeing_faculty support/networking	Inductive	Postdoc's relationship with non-supervisor faculty members positively affects wellbeing
		wellbeing_supervisor mentoring	Inductive	Supervisor provides emotional and/or social support when postdoc is facing challenges, such as disappointing results in research or personal difficulties such as visa renewal
		wellbeing_supervisory team mentoring	Inductive	Postdoc receives mentoring from more than one person in a supervisory role which supports their wellbeing
		wellbeing_coworker support	Inductive	Postdoc feels their support from non-supervisor coworkers or labmates (inclusive of those outside of other postdocs) contributes positively to their wellbeing
		wellbeing_sense of belonging with peers	Inductive	Postdoc feels a sense of belonging with peers
		wellbeing_peer support	Inductive	Postdoc receives social support from peers they've connected with
		wellbeing_working autonomously	inductive	Postdoc feels they are in charge of/have autonomy over their research, contributing to wellbeing.
		wellbeing_feeling included	Inductive	The postdoc feels included by the community, (such as when planning events or interviewing faculty/staff to join the school) which positively impacts wellbeing
		wellbeing_feeling research is valued	inductive	Postdoc feels that their peers/institution see their research as important and valuable
		wellbeing_feeling heard	inductive	The postdoc feels recognized or heard by others at the School (such as coworkers, faculty) which positively affects their wellbeing
		wellbeing_institutional career support	inductive	Postdoc gets career development support from [program's insitution]
		wellbeing_support for individualized Interests	inductive	The postdoc feels that those around them (supervisor or institution) help cater the postdoc's role and/or research to their individualized interests
		wellbeing_connection to resources	Inductive	There are resources available to the postdoc that the postdoc finds useful and feels this contributes to their wellbeing
		wellbeing_support for postdoc transition	inductive	The way the school handled the transition to the postdoc role/onboarding positively impacted the postdoc's wellbeing at the time.
		wellbeing_good salary/benefits	inductive	Postdoc's value to the community is reflected in their salary and benefits in a positive way
		well-being_fulfillment in work	inductive	The postdoc experiences fulfillment from their work/research or experiences wellbeing from seeing their work as meaningful/valuable.	**Note: if the wellbeing is from others seeing their work as important, map it to wellbeing_feeling research is valued.**
Burnout	characterized by prolonged or repeated periods of stress where a person begins to feel mentally exhausted by their tasks	burnout_unreasonable workload	Inductive	The structure of the postdoc program as it relates to workload (e.g., number of required courses or required worload) contributes to burnout
		burnout_unreasonable supervisor expectations	inductive	Overall supervisor workload expectations contribute to burnout rather than wellbeing
		burnout_unexpected/unplanned Factors	inductive	Required tasks or meetings are assigned to the postdoc with too short notice, leading to burnout
		burnout_lack of flexibility in position	Inductive	The structure of the postdoc program is not offering flexibility in certain ways (e.g., required meetings or classes at specific times/formats)
		burnout_lack of supervisor career support	inductive	Postdoc is not getting career development support or is not getting enough support for progressing research from supervisor
		burnout_lack of institutional career support	inductive	The institution is not providing adequate career support for the postdoc, contributing negatively to wellbeing.
		burnout_lack of supervisor support/mentoring	inductive	Supervisor is providing inadequate support (e.g., assisting postdoc through challenges such as visa renewal), which contributes negatively to wellbeing.	**Can be either because the supervisor is not knowledgeable about the resources, or the supervisor isn't helping to the degree the postdoc would've hoped.**
		burnout_lack of coworker support	inductive	Postdoc feels a lack of support from non-supervisor coworkers or labmates (inclusive of those outside of other postdocs) which contributes to feelings of burnout
		burnout_lack of peer connections	inductive	A lack of meaningful connections with peers negatively contributes to wellbeing
		burnout_lack of faculty support	inductive	Postdoc feels a lack of support from (or less comfortability reaching out to for support) non-supervisor faculty members, thereby contributing to burnout.
		burnout_lack of international postdoc support	inductive	The school is providing insufficient support for requirements or challenges specific to international postdocs.
		burnout_lack of respect	inductive	Postdoc in general is not made to feel like a valued member of the community, leading to burnout.
		burnout_not feeling heard	inductive	The postdoc doesn't feel recognized or heard by others at the School (such as coworkers, faculty) which negatively affects their wellbeing
		burnout_time not respected	Inductive	Postdoc feels that their time is not respected as important; others are wasting their time or treating their time as less valuable than others.
		burnout_supervisor-postdoc power imbalance	inductive	Supervisor has power over postdoc, which can make postdoc feel powerless in times of conflict
		burnout_lack of autonomy in work/research	inductive	Postdoc expresses feeling a lack of autonomy when it comes to their research, leading to feelings of burnout (e.g., due to supervisor or research collaborators)
		burnout_resources not connected	inductive	There are available resources the postdoc wants to connect to, but is having trouble getting connected with those resources
		burnout_resources unavailable	Inductive	There are resources the postdoc would like to have, but the resource isn't available	**Note: this includes resources that exist, but the postdoc doesn't know they exist or believe they don't exist. Additionally, this code only applies to tangible resources. Relational resources should be mapped to coworker/supervisor/peer support codes; strategies to adjust workload should be mapped to the strategies/workload code.**
		burnout_lack of DEI resources	inductive	Lack of tangible DEI resources negatively contributes to the postdoc's wellbeing.
		burnout_insufficient parking or transport	inductive	Lack of reliable transportation or parking to/from work negatively affects the postdoc's wellbeing
		burnout_lack of parental support/resources	inductive	The postdoc experiences burnout as a result of a lack of support for or resources for parents who are postdocs
		burnout_lack of belonging	Inductive	The postdoc voices a lack of belonging at the school and/or among their peers, which contributes to burnout.
		burnout_prejudice or discrimination	Inductive	Explicit discriminatory remarks (and/or how the school responds to these remarks) contribute negatively to wellbeing
		burnout_implicit stereotypes	Inductive	In response to implicit stereotypes or discrimination, the postdoc feels additional pressure to prove those stereotypes wrong (e.g., by working much harder than neeeded), which contributes to burnout.	Includes situations where the postdoc feels they are judged based on their minority status rather than the quality/merit of their work.
		burnout_misaligned DEI representation	inductive	The school advertises presence of DEI support or diverse community, but the postdoc feels it's either not a true representation of the community's makeup, or is not a true representation of the DEI infrastructure/resources present.
		burnout_lost trust in institutional DEI	inductive	The postdoc doesn't trust the school's ability to appropriately address DEI-related issues, contributing to feelings of negative wellbeing.
		burnout_inappropriately managed DEI-related situations	inductive	The postdoc feels the way in which the school/institution handled specific sensitive race-related issues was inappropriate, and this contributed negatively to wellbeing
		burnout_lack of diverse community	inductive	The lack of diversity among people at the school contributes to burnout.
		burnout_difficult transition to postdoc position	inductive	The difficulty of transitioning from doctoral student to postdoc negatively affected wellbeing
		burnout_difficult transition to new institution	Inductive	The difficulty of transitioning to ESOP or to a new lab negatively affected wellbeing
		burnout_poor salary/benefits	inductive	Postdoc's value to the community is reflected in their insufficient salary and benefits in a negative way
		burnout_lack of campus safety	inductive	The postdoc feels unsafe on campus (e.g., due to safety incidents), which negatively contributes to wellbeing
Recommendations	Participants were probed for any recommendations they have to improve PhD well-being at the School	recommendation_resource training for supervisors	Inductive	The postdoc is recommending training or classes for supervisors to make the supervisor more able to provide or guide postdocs towards relevant resources for postdocs.
		recommendation_encourage managerial training for supervisors	inductive	The postdoc is recommending training or classes for supervisors to address concerns about how the supervisor manages their postdocs and/or the position of power the supervisor has over the postdoc
		recommendation_supervisors support postdoc engagement/networking	inductive	The postdoc recommends that supervisors support the postdoc for events promoting engagement/connections with peers and/or coworkers
		recommendation_build peer connections	Inductive	Postdoc is recommending opportunities to connect more with peers
		recommendation_peer mentor	inductive	The postdoc recommends someone assigned as a mentor who is in a similar position to the postdoc could help wellbeing
		recommendation_designate a third-party mentor	Inductive	The postdoc recommends someone who is niether a peer nor a supervisor to the postdoc acting as a mentor could help wellbeing
		recommendation_third-party arbitrator	inductive	The postdoc recommends having someone who acts as an arbitrator and who is neither a peer nor in a supervisory role
		recommendation_add resources for parents	inductive	The postdoc is recommending that resources (specific to parents) are easier to get connected to or that specific resources should be added
		recommendation_add parking/transport resources	inductive	The postdoc is recommending better transportation or parking should be included
		recommendation_designate an onboarding/resource point of contact	Inductive	The postdoc is recommending personnel to help with onboarding or serve as a point person
		recommendation_add wellness resources	Inductive	The postdoc suggests wellness-related resources to improve wellbeing
		recommendation_adjust hiring contract and/or position expectations	Inductive	The postdoc is recommending that the hiring contract or recruitment communications be adjusted in certain ways to improve wellbeing.
		recommendation_improve workload strategies	Inductive	The postdoc is recommending that adjustments be made to workload expectations and/or accountability for those expectations. Examples include more time off from work or more time working from home.

## Sheet: Themes & Subthemes
THEME	SUBTHEME
Wellbeing_reasonable supervisor expectations	wellbeing_total hours per week
	wellbeing_publication/research productivity
	wellbeing_workload from projects
	wellbeing_flexible schedule
	wellbeing_promoting days off
	wellbeing_flexibile deadline
wellbeing_relational support	wellbeing_peer network
	wellbeing_faculty support/networking
	wellbeing_supervisor mentoring
	wellbeing_supervisory team mentoring
	wellbeing_coworker support
	wellbeing_sense of belonging with peers
	wellbeing_peer support
Wellbeing_resource support	wellbeing_institutional career support
	wellbeing_support for ndividualized Interests
	wellbeing_connection to resources
	wellbeing_support for postdoc transition
Wellbeing_respect/value by others	wellbeing_working autonomously
	wellbeing_feeling included
	wellbeing_feeling research is valued
	wellbeing_feeling heard
wellbeing_value of the position	wellbeing_good salary/benefits
	well-being_fulfillment in work
burnout_workload and program structure	burnout_unreasonable workload
	burnout_unreasonable supervisor expectations
	burnout_unexpected/unplanned Factors
	burnout_lack of flexibility in position
burnout_lack of relational support	burnout_lack of supervisor career support
	burnout_lack of institutional career support
	burnout_lack of supervisor support/mentoring
	burnout_lack of coworker support
	burnout_lack of peer connections
	burnout_lack of faculty support
	burnout_lack of international postdoc support
burnout_lack of respect/value by others	burnout_lack of respect
	burnout_not feeling heard
	burnout_time not respected
	burnout_supervisor-postdoc power imbalance
	burnout_lack of autonomy in work/research
burnout_insufficient resources	burnout_resources not connected
	burnout_pandemic
	burnout_outside stressors
	burnout_resources unavailable
	burnout_lack of DEI resources
	burnout_insufficient parking or transport
	burnout_lack of parental support/resources
burnout_lack of belonging/inclusion	burnout_lack of belonging
	burnout_prejudice or discrimination
	burnout_implicit stereotypes
	burnout_misaligned DEI representation
	burnout_lost trust in Institutional DEI
	burnout_inappropriately managed DEI-related situations
	burnout_lack of diverse community
burnout_difficult transition	burnout_difficult transition to postdoc position
	burnout_difficult transition to new institution
burnout_poor salary/benefits	burnout_poor salary/benefits
burnout_other	burnout_lack of campus safety
recommendations_supervisor support	recommendation_resource training for supervisors
	recommendation_encourage managerial training for supervisors
	recommendation_supervisors support postdoc engagement/networking
recommendations_non-supervisor support	recommendation_build peer connections
	recommendation_peer mentor
	recommendation_designate a third-party mentor
	recommendation_third-party arbitrator
recommendations_insitutional initiatives and resources	recommendation_add resources for parents
	recommendation_add parking/transport resources
	recommendation_designate an onboarding/resource point of contact
	recommendation_add wellness resources
	recommendation_adjust hiring contract and/or position expectations
recommendations_workload strategeis	recommendation_improve workload strategies
